# Supplementary material for: Frequent Transmission of Streptococcus pneumoniae Serotype 35B and 35D, Clonal Complex 558 Lineage, across Continents and the Formation of Multiple Clades in Japan
Source: Antimicrob Agents Chemother. 2023 Jan 18;67(2):e01083-22. doi: 10.1128/aac.01083-22 (PMC9933736; doi:10.1128/aac.01083-22)
Supplement: Supplemental file 1 — Data Set S1. Download aac.01083-22-s0001.xlsx, XLSX file, 0.02 MB [file aac.01083-22-s0001.xlsx]

## Sheet: Sheet1
Isolate name	Accession no.	isolate_year	prefecture	IPD	ST	GPSC	serotype	wciG nonsilent mutations_non_silent	type of nonsilent mutations	wciG silent mutation	PCG	CTX	MEPM	EM	PBP1a	PBP2b	PBP2x	ermB	ermTR	mef	tetM	tetO	pili1	pili2	folA mutation	folP insertion	Tn916-like ICE	MEGA
PC0072	DRR356353	2012	Shizuoka	IPD	2755	186	35B	-	-	G657A	≦0.06	0.5	≦0.06	＞128	0	0	73	+	-	-	+	-	-	-	+	+	6002	-
PC0074	DRR356354	2012	Shizuoka	IPD	2755	186	35B	-	-	G657A	≦0.06	0.25	≦0.06	＞128	0	0	73	+	-	-	+	-	-	-	+	+	6002	-
PC0110	DRR356355	2012	Akita	IPD	558	59	35B	-	-	-	1	0.5	0.5	0.12	4	7	7	-	-	-	-	-	+	-	-	+	-	-
PC0129	DRR356356	2012	Chiba	AOM	558	59	35B	-	-	-	2	1	0.5	＞128	4	7	7	+	-	E	+	-	+	-	-	-	2010	+
PC0180	DRR356358	2013	Yamaguchi	AOM	558	59	35B	-	-	-	1	0.5	0.5	8	4	7	7	-	-	E	+	-	+	-	-	-	2009	+
PC0193	DRR356359	2013	Shizuoka	AOM	558	59	35B	-	-	-	1	1	0.5	8	4	7	7	-	-	E	+	-	+	-	-	-	2009	+
PC0204	DRR356360	2013	Osaka	IPD	2755	186	35D	157delT	frameshift	G657A	≦0.06	0.25	≦0.06	＞128	0	0	JP37	+	-	-	+	-	-	-	+	+	6002	-
PC0216	DRR356361	2013	Yamaguchi	AOM	558	59	35B	-	-	-	1	1	0.5	16	4	7	7	-	-	E	+	-	+	-	-	-	2009	+
PC0220	DRR356362	2013	Yamaguchi	AOM	558	59	35B	-	-	-	1	1	0.5	8	4	7	7	-	-	E	+	-	+	-	-	-	2009	+
PC0259	DRR356363	2013	Osaka	IPD	2755	186	35B	-	-	G657A	≦0.06	0.25	≦0.06	＞128	0	0	36	+	-	-	+	-	-	-	+	+	6002	-
PC0279	DRR356364	2013	Osaka	IPD	558	59	35B	-	-	-	1	0.5	0.5	2	4	7	7	-	-	E	+	-	+	-	-	-	2009	+
PC0280	DRR356365	2013	Yamaguchi	AOM	2755	186	35B	-	-	G657A	≦0.06	1	≦0.06	＞128	0	0	novel	+	-	-	+	-	-	-	+	+	6002	-
PC0291	DRR356366	2013	Yamaguchi	AOM	558	59	35B	-	-	-	1	1	0.5	2	4	7	7	-	-	E	+	-	+	-	-	-	2009	+
PC0335	DRR356367	2013	Toyama	IPD	558	59	35B	-	-	-	2	1	0.5	≦0.06	4	7	7	-	-	-	-	-	+	-	-	+	-	-
PC0347	DRR356368	2013	Chiba	AOM	2755	186	35B	-	-	G657A	≦0.06	0.25	≦0.06	＞128	0	0	JP34	+	-	-	+	-	-	-	+	+	6002	-
PC0357	DRR356370	2013	Oita	IPD	558	59	35B	-	-	-	1	0.5	0.5	4	4	7	7	-	-	E	+	-	+	-	-	-	2009	+
PC0393	DRR356371	2013	Osaka	IPD	558	59	35B	-	-	-	1	0.5	0.5	≦0.06	4	7	7	-	-	-	-	-	+	-	-	-	-	-
PC0412	DRR356372	2013	Gunma	AOM	558	59	35B	-	-	-	1	0.5	0.5	4	4	7	7	-	-	E	+	-	+	-	-	-	2009	+
PC0420	DRR356373	2013	Saitama	IPD	558	59	35B	-	-	-	1	0.5	0.5	4	4	7	7	-	-	E	+	-	+	-	-	-	2009	+
PC0435	DRR356374	2013	Yamaguchi	AOM	558	59	35B	-	-	-	1	0.5	0.5	4	4	7	7	-	-	E	+	-	+	-	-	-	2009	+
PC0453	DRR356375	2013	Chiba	AOM	2755	186	35B	-	-	G657A	≦0.06	0.5	≦0.06	＞128	0	0	novel	+	-	-	+	-	-	-	+	+	6002	-
PC0506	DRR356377	2014	Yamaguchi	AOM	2755	186	35B	-	-	G657A	≦0.06	0.5	≦0.06	＞128	0	0	112	+	-	-	+	-	-	-	+	+	6002	-
PC0540	DRR356378	2014	Yamaguchi	AOM	558	59	35B	-	-	-	2	1	1	8	4	7	7	-	-	E	+	-	+	-	-	-	2009	+
PC0574	DRR356379	2014	Yamaguchi	AOM	558	59	35B	-	-	-	1	0.5	0.5	8	4	7	7	-	-	E	+	-	+	-	-	-	2009	+
PC0601	DRR356380	2014	Oita	IPD	558	59	35B	-	-	-	1	0.25	0.5	1	4	7	7	-	-	E	+	-	+	-	-	-	2009	+
PC0607	DRR356381	2014	Yamaguchi	AOM	558	59	35D	156_157insT	frameshift	-	1	0.5	0.5	≦0.06	4	7	7	-	-	-	-	-	+	-	-	-	-	-
PC0612	DRR356382	2014	Saitama	IPD	2755	186	35B	-	-	G657A	≦0.06	≦0.06	≦0.06	＞128	0	0	187	+	-	-	+	-	-	-	+	+	6002	-
PC0640	DRR356384	2014	Yamaguchi	AOM	558	59	35B	-	-	-	2	1	0.5	0.12	4	7	7	-	-	-	-	-	+	-	-	-	-	-
PC0650	DRR356385	2014	Oita	IPD	558	59	35B	-	-	-	1	0.5	0.5	1	4	7	7	-	-	E	+	-	+	-	-	-	2009	+
PC0655	DRR356386	2014	Yamaguchi	AOM	558	59	35B	-	-	-	1	0.5	0.5	2	4	7	7	-	-	E	+	-	+	-	-	-	2009	+
PC0658	DRR356387	2014	Miyagi	AOM	558	59	35B	-	-	-	1	0.5	0.5	＞128	4	7	7	+	-	-	+	-	+	-	-	-	6002	-
PC0731	DRR356388	2014	Aomori	IPD	2755	186	35B	-	-	G657A	≦0.06	0.25	≦0.06	＞128	0	0	24	+	-	-	+	-	-	-	+	-	6002	-
PC0780	DRR356389	2015	Yamaguchi	AOM	558	59	35D	156_157insT	-	-	2	1	0.5	4	4	7	7	-	-	E	+	-	+	-	-	-	2009	+
PC0787	DRR356390	2015	Nagano	AOM	2755	186	35B	-	-	G657A	0.12	≦0.06	≦0.06	＞128	0	novel	375	+	-	-	+	-	-	-	+	+	6002	-
PC0805	DRR356391	2015	Yamaguchi	AOM	558	59	35B	-	-	-	2	1	0.5	8	4	7	7	-	-	E	+	-	+	-	-	-	2009	+
PC0807	DRR356392	2015	Yamaguchi	AOM	558	59	35B	-	-	-	1	0.5	0.5	4	4	7	7	-	-	E	+	-	+	-	-	-	2009	+
PC0821	DRR356393	2015	Kagawa	IPD	558	59	35B	-	-	-	1	0.5	0.5	2	4	7	7	-	-	E	+	-	+	-	-	-	2009	+
PC0829	DRR356394	2015	Yamaguchi	AOM	558	59	35B	-	-	-	1	0.5	0.5	1	4	7	7	-	-	E	+	-	+	-	-	-	2009	+
PC0833	DRR356395	2015	Chiba	AOM	558	59	35B	-	-	-	1	0.5	0.5	4	4	7	7	-	-	E	+	-	+	-	-	-	2009	+
PC0835	DRR356397	2015	Chiba	AOM	558	59	35B	-	-	-	1	0.5	0.5	4	4	7	7	-	-	E	+	-	+	-	-	-	2009	+
PC0849	DRR356399	2015	Yamaguchi	AOM	558	59	35B	-	-	-	2	1	0.5	＞128	4	7	7	+	-	E	+	-	+	-	-	-	2010	+
PC0860	DRR356400	2015	Yamaguchi	AOM	558	59	35B	-	-	-	1	0.5	0.5	8	4	7	7	-	-	E	+	-	+	-	-	-	2009	+
PC0864	DRR356401	2015	Gunma	AOM	558	59	35B	-	-	-	1	0.5	0.5	2	4	7	7	-	-	E	+	-	+	-	-	-	2009	+
PC0870	DRR356402	2015	Nagano	IPD	2755	186	35D	903_918del_16bp	frameshift	G657A	≦0.06	0.25	≦0.06	＞128	0	0	novel	+	-	-	+	-	-	-	+	+	6002	-
PC0875	DRR356403	2015	Oita	IPD	558	59	35B	-	-	-	1	0.5	0.5	1	4	7	7	-	-	E	+	-	+	-	-	-	2009	+
PC0883	DRR356404	2015	Gifu	IPD	558	59	35B	-	-	-	1	0.5	0.5	2	4	7	7	-	-	E	+	-	+	-	-	-	2009	+
PC0884	DRR356405	2015	Chiba	AOM	2755	186	35B	-	-	G657A	≦0.06	0.25	≦0.06	＞128	0	0	JP34	+	-	-	+	-	-	-	+	+	6002	-
PC0888	DRR356407	2015	Chiba	AOM	558	59	35B	-	-	-	2	0.5	0.5	＞128	4	7	7	+	-	E	+	-	+	-	-	-	2010	+
PC0899	DRR356408	2015	Yamaguchi	AOM	558	59	35B	-	-	-	1	0.5	0.5	4	4	7	7	-	-	E	+	-	+	-	-	-	2009	+
PC0924	DRR356410	2015	Shimane	AOM	558	59	35B	-	-	-	1	0.5	0.5	4	4	7	7	-	-	E	+	-	+	-	-	-	2009	+
PC0936	DRR356411	2015	Hyogo	IPD	2755	186	35B	-	-	G657A	≦0.06	0.5	≦0.06	＞128	0	0	36	+	-	-	+	-	-	-	+	+	6002	-
PC0947	DRR356413	2015	Yamaguchi	AOM	17936	186	35B	-	-	G657A	≦0.06	0.5	≦0.06	＞128	0	0	36	+	-	-	+	-	-	-	+	+	6002	-
PC0971	DRR356414	2015	Yamaguchi	AOM	558	59	35B	-	-	-	2	1	0.5	4	4	7	7	-	-	E	+	-	+	-	-	-	2009	+
PC0978	DRR356415	2015	Miyagi	IPD	558	59	35B	-	-	-	1	1	0.5	＞128	4	7	7	+	-	-	+	-	+	-	-	-	6002	-
PC0981	DRR356416	2015	Yamaguchi	AOM	558	59	35B	-	-	-	0.5	0.5	0.25	1	4	7	7	-	-	E	+	-	+	-	-	-	2009	+
PC1044	DRR356417	2016	Aichi	IPD	2755	186	35D	903_918del_16bp	frameshift	G657A	≦0.06	0.25	≦0.06	＞128	0	0	JP34	+	-	-	+	-	-	-	+	+	6002	-
PC1119	DRR356419	2016	Yamaguchi	AOM	558	59	35B	-	-	-	1	0.5	0.5	4	4	7	7	-	-	E	+	-	+	-	-	-	2009	+
PC1140	DRR356420	2016	Yamaguchi	IPD	558	59	35B	-	-	-	2	1	0.5	4	4	7	7	-	-	E	+	-	+	-	-	-	2009	+
PC1147	DRR356421	2016	Hyogo	IPD	10493	59	35D	A796T, C798G	nonsense	C795T	1	0.5	0.5	4	4	7	7	-	-	E	-	-	+	-	-	-	-	+
PC1186	DRR356422	2016	Yamaguchi	AOM	558	59	35B	-	-	-	2	1	0.5	＞128	4	7	7	+	-	E	+	-	+	-	-	-	2010	+
PC1187	DRR356423	2016	Yamaguchi	AOM	558	59	35B	-	-	-	2	1	0.5	＞128	4	7	7	+	-	E	+	-	+	-	-	-	2010	+
PC1189	DRR356424	2016	Yamaguchi	AOM	558	59	35B	-	-	-	2	1	0.5	＞128	4	7	7	+	-	E	+	-	+	-	-	-	2010	+
PC1194	DRR356425	2016	Yamaguchi	AOM	558	59	35B	-	-	-	1	1	0.5	8	4	7	7	-	-	E	+	-	+	-	-	-	2009	+
PC1206	DRR356426	2016	Saitama	IPD	558	59	35B	-	-	-	1	0.5	0.5	8	4	7	7	-	-	E	+	-	+	-	-	-	2009	+
PC1208	DRR356427	2016	Yamaguchi	AOM	558	59	35B	-	-	-	2	1	0.5	8	4	7	7	-	-	E	+	-	+	-	-	-	2009	+
PC1209	DRR356428	2016	Gifu	AOM	558	59	35B	-	-	-	2	1	0.5	8	4	7	7	-	-	E	+	-	+	-	-	-	2009	+
PC1210	DRR356429	2016	Chiba	AOM	558	59	35B	-	-	-	1	1	0.5	8	4	7	7	-	-	E	+	-	+	-	-	-	2009	+
PC1227	DRR356431	2015	Okayama	Pneumonia	558	59	35B	-	-	-	2	1	0.5	4	4	7	7	-	-	E	+	-	+	-	-	-	2009	+
PC1228	DRR356432	2015	Okayama	Pneumonia	2755	186	35B	-	-	G657A	≦0.06	0.25	≦0.06	＞128	0	0	JP37	+	-	-	+	-	-	-	+	+	6002	-
PC1243	DRR356433	2016	Okayama	Pneumonia	558	59	35B	-	-	-	1	1	0.5	4	4	7	7	-	-	E	+	-	+	-	-	-	2009	+
PC1251	DRR356434	2016	Gifu	AOM	558	59	35B	-	-	-	1	0.5	0.5	8	4	7	7	-	-	E	+	-	+	-	-	-	2009	+
PC1258	DRR356435	2016	Chiba	AOM	558	59	35B	-	-	-	1	0.5	0.5	4	4	7	7	-	-	E	+	-	+	-	-	-	2009	+
PC1261	DRR356436	2016	Kochi	AOM	10493	59	35B	-	-	-	1	1	0.5	4	4	7	7	-	-	E	-	-	+	-	-	-	-	+
PC1310	DRR356437	2016	Yamaguchi	AOM	10493	59	35B	-	-	-	2	1	1	8	4	7	7	-	-	E	-	-	+	-	-	-	-	+
PC1321	DRR356438	2017	Hiroshima	IPD	2755	186	35B	-	-	G657A	≦0.06	0.25	≦0.06	＞128	0	0	JP34	+	-	-	+	-	-	-	+	+	6002	-
PC1324	DRR356439	2016	Okayama	Pneumonia	558	59	35B	-	-	-	2	1	1	4	4	7	7	-	-	E	+	-	+	-	-	-	2009	+
PC1330	DRR356440	2016	Okayama	Pneumonia	558	59	35B	-	-	-	2	1	0.5	4	4	7	7	-	-	E	+	-	+	-	-	-	2009	+
PC1331	DRR356441	2016	Okayama	Pneumonia	558	59	35B	-	-	-	2	1	0.5	8	4	7	7	-	-	E	+	-	+	-	-	-	2009	+
PC1332	DRR356442	2016	Okayama	Pneumonia	558	59	35B	-	-	-	2	1	1	4	4	7	7	-	-	E	+	-	+	-	-	-	2009	+
PC1346	DRR356443	2017	Kochi	AOM	10493	59	35B	-	-	-	1	1	0.5	4	4	7	7	-	-	E	-	-	+	-	-	-	-	+
PC1365	DRR356444	2017	Shizuoka	IPD	17935	186	35B	-	-	G657A	≦0.06	0.25	≦0.06	＞128	0	0	JP34	+	-	-	+	-	-	-	+	+	6002	-
PC1373	DRR356445	2017	Kochi	AOM	558	59	35B	-	-	-	1	0.5	0.5	4	4	7	7	-	-	E	+	-	+	-	-	-	2009	+
PC1379	DRR356446	2017	Chiba	AOM	558	59	35B	-	-	-	1	1	0.5	8	4	7	7	-	-	E	+	-	+	-	-	-	2009	+
PC1448	DRR356448	2017	Shizuoka	IPD	558	59	35B	-	-	-	2	4	0.5	8	4	7	JP46	-	-	E	+	-	+	-	-	-	2009	+
PC1482	DRR356449	2017	Hyogo	IPD	2755	186	35B	-	-	G657A	≦0.06	0.25	≦0.06	＞128	0	0	JP37	+	-	-	+	-	-	-	+	+	6002	-
PC1501	DRR356450	2017	Fukui	IPD	10493	59	35B	-	-	-	2	1	0.5	4	4	7	7	-	-	E	-	-	+	-	-	-	-	+
PC1533	DRR356451	2017	Hyogo	IPD	558	59	35B	-	-	-	1	1	0.5	8	4	7	7	-	-	E	+	-	+	-	-	-	2009	+
Utah 35B-24 (ATCC BAA-660)	DRR356452	1994	NA	NA	377	59	35B	-	-	-	NA	NA	NA	NA	4	11	7	-	-	-	-	-	+	-	-	-	-	-
