# Supplementary material for: Frequent Transmission of Streptococcus pneumoniae Serotype 35B and 35D, Clonal Complex 558 Lineage, across Continents and the Formation of Multiple Clades in Japan
Source: Antimicrob Agents Chemother. 2023 Jan 18;67(2):e01083-22. doi: 10.1128/aac.01083-22 (PMC9933736; doi:10.1128/aac.01083-22)
Supplement: Supplemental file 2 — Data Set S2. Download aac.01083-22-s0002.xlsx, XLSX file, 0.01 MB [file aac.01083-22-s0002.xlsx]

## Sheet: Sheet1
Accession no	Isolate year	Country	genotypic_phenotype	MLST	GPSC	Host Status
ERR065300	2004	USA	35B	558	59	carriage
ERR065324	2004	USA	35B	558	59	carriage
ERR065329	2004	USA	35B	558	59	carriage
ERR065351	2004	USA	35D	558	59	carriage
ERR067963	2004	USA	35B	558	59	carriage
ERR067988	2004	USA	35B	558	59	carriage
ERR067992	2004	USA	35B	558	59	carriage
ERR068002	2004	USA	35B	558	59	carriage
ERR068019	2004	USA	35B	558	59	carriage
ERR068029	2004	USA	35B	558	59	carriage
ERR068033	2004	USA	35B	558	59	carriage
ERR069703	2004	USA	35B	558	59	carriage
ERR069728	2004	USA	35B	558	59	carriage
ERR069733	2001	USA	35B	558	59	carriage
ERR069749	2001	USA	35B	558	59	carriage
ERR069834	2001	USA	35B	558	59	carriage
ERR1202572	2009	USA	35B	558	59	IPD
ERR1202593	2009	USA	35D	558	59	IPD
ERR1214437	2009	Qatar	35B	558	59	IPD
ERR124236	2007	USA	35B	558	59	carriage
ERR124241	2007	USA	35B	558	59	carriage
ERR124250	2007	USA	35B	558	59	carriage
ERR124273	2007	USA	35B	558	59	carriage
ERR124275	2007	USA	35B	558	59	carriage
ERR124277	2007	USA	35B	558	59	carriage
ERR124279	2007	USA	35B	558	59	carriage
ERR124290	2007	USA	35B	558	59	carriage
ERR124293	2007	USA	35B	558	59	carriage
ERR124299	2007	USA	35B	558	59	carriage
ERR124301	2007	USA	35B	558	59	carriage
ERR124316	2007	USA	35B	558	59	carriage
ERR129035	2007	USA	35B	558	59	carriage
ERR129074	2007	USA	35B	558	59	carriage
ERR129086	2007	USA	35B	558	59	carriage
ERR129087	2007	USA	35D	558	59	carriage
ERR129089	2007	USA	35B	558	59	carriage
ERR129099	2007	USA	35B	558	59	carriage
ERR129104	2007	USA	35B	558	59	carriage
ERR129119	2007	USA	35B	558	59	carriage
ERR129143	2007	USA	35B	558	59	carriage
ERR129148	2007	USA	35B	558	59	carriage
ERR129163	2007	USA	35B	558	59	carriage
ERR129173	2007	USA	35B	558	59	carriage
ERR129179	2007	USA	35B	558	59	carriage
ERR129200	2007	USA	35B	558	59	carriage
ERR1422367	2012	Qatar	35B	558	59	IPD
ERR1422695	2000	USA	35B	558	59	IPD
ERR2091296	2013	Israel	35B	558	59	IPD
ERR460933	2006	Netherlands	35B	558	59	IPD
ERR505858	2009	USA	35B	558	59	IPD
ERR559350	2006	Netherlands	35B	558	59	IPD
ERR586395	2009	USA	35B	558	59	IPD
ERR596402	2012	USA	35B	558	59	IPD
ERR596410	2012	USA	35B	558	59	IPD
ERR596417	2012	USA	35B	558	59	IPD
ERR596424	2012	USA	35B	558	59	IPD
ERR600078	2009	USA	35B	558	59	IPD
ERR600117	2012	USA	35B	558	59	IPD
ERR600189	2012	USA	35B	558	59	IPD
ERR600211	2012	USA	35B	558	59	IPD
ERR600258	2012	USA	35B	558	59	IPD
ERR600284	2012	USA	35B	558	59	IPD
ERR662319	2012	USA	35B	558	59	IPD
ERR662325	2012	USA	35B	558	59	IPD
ERR662328	2012	USA	35B	558	59	IPD
ERR662375	2012	USA	35D	558	59	IPD
ERR662384	2012	USA	35D	558	59	IPD
ERR662396	2012	USA	35B	10493	59	IPD
ERR662399	2012	USA	35B	558	59	IPD
ERR662401	2012	USA	35B	558	59	IPD
ERR662433	2012	USA	35B	558	59	IPD
ERR742415	2008	USA	35B	558	59	IPD
ERR742619	2009	USA	35B	558	59	IPD
ERR742645	2009	USA	35B	558	59	IPD
ERR774121	2013	South Africa	35D	558	59	IPD
ERR051511	2008	Thailand	35B	4450	186	carriage
ERR054436	2009	Thailand	35B	8150	186	carriage
ERR054474	2009	Thailand	35B	10314	186	carriage
ERR056855	2009	Thailand	35B	8150	186	carriage
ERR056862	2009	Thailand	35B	10314	186	carriage
ERR063904	2009	Thailand	35B	10314	186	carriage
ERR064081	2010	Thailand	35B	8150	186	carriage
ERR067885	2010	Thailand	35B	8150	186	carriage
ERR069628	2010	Thailand	35B	8150	186	carriage
ERR069631	2010	Thailand	35B	8150	186	carriage
ERR084155	2010	Thailand	35B	8150	186	carriage
ERR084225	2010	Thailand	35B	8150	186	carriage
ERR1214611	2000	China	35B	12374	186	carriage
ERR1788139 (outgroup GPSC186)	2011	Russia	18F	4651	566	IPD
