# Supplementary material for: Frequent Transmission of Streptococcus pneumoniae Serotype 35B and 35D, Clonal Complex 558 Lineage, across Continents and the Formation of Multiple Clades in Japan
Source: Antimicrob Agents Chemother. 2023 Jan 18;67(2):e01083-22. doi: 10.1128/aac.01083-22 (PMC9933736; doi:10.1128/aac.01083-22)
Supplement: Supplemental file 3 — Data Set S3. Download aac.01083-22-s0003.xlsx, XLSX file, 0.01 MB [file aac.01083-22-s0003.xlsx]

## Sheet: Sheet1
Isolate name	N50	Length of the longest contig	No. of bases in contigs	No. of contigs > 1K	No. bases in contigs >1K
PC0072	73167	194122	2049563	45	2032140
PC0074	80453	205944	2049600	47	2033056
PC0110	93171	165368	2008882	41	2000262
PC0129	64708	147202	2060536	53	2020233
PC0180	90920	219503	2022190	37	2013525
PC0193	86350	154017	2069812	42	2060377
PC0204	89447	132517	2058790	41	2023473
PC0216	67712	141349	2043743	46	2013984
PC0220	82670	164072	2023817	40	2015393
PC0259	89140	169832	2040240	41	2018427
PC0279	90914	165385	2071196	35	2061816
PC0280	81598	173812	2050327	44	2024247
PC0291	109837	164074	2024785	33	2014643
PC0335	93172	195680	2007031	33	1999374
PC0347	89106	173815	2055568	43	2031267
PC0357	80629	158312	2134623	49	2103403
PC0393	61628	165536	2032033	59	2002995
PC0412	88767	157276	2024652	39	2014915
PC0420	82873	155490	2023478	39	2016442
PC0435	86209	118107	2021396	41	2015539
PC0453	73112	179197	2061339	49	2029880
PC0506	73102	147370	2048845	53	2015823
PC0540	90641	164074	2023164	34	2012990
PC0574	80194	142027	2023720	38	2016661
PC0601	80924	155896	2110681	47	2100158
PC0607	81172	328613	2008171	37	1999796
PC0612	73130	123882	2045448	46	2029732
PC0640	79428	218752	2010304	39	2001732
PC0650	80674	165390	2025204	37	2015636
PC0655	90920	219503	2021362	35	2016201
PC0658	81376	173327	2072213	44	2062857
PC0731	77663	119841	2055581	56	2016624
PC0780	90641	164071	2021043	40	2013029
PC0787	88288	165042	2075466	42	2063062
PC0805	90914	169092	2019904	36	2014390
PC0807	80624	154019	2023249	40	2013684
PC0821	90915	157527	2023988	36	2016405
PC0829	105993	219548	2021256	33	2013959
PC0833	86350	155492	2025584	40	2014750
PC0835	75657	157693	2023499	39	2014757
PC0849	81376	157772	2027456	47	2016676
PC0860	82604	164074	2022802	42	2013181
PC0864	72504	157231	2024333	40	2013992
PC0870	79711	194197	2040977	43	2028517
PC0875	86351	140939	2057144	38	2047366
PC0883	70502	183795	2024046	50	2016241
PC0884	78017	161961	2048053	41	2034338
PC0888	82670	157599	2032527	41	2015694
PC0899	88756	165198	2022775	37	2014310
PC0924	106783	165386	2022940	35	2017182
PC0936	62290	159469	2039338	50	2024158
PC0947	73112	195510	2038084	52	2016880
PC0971	90914	139877	2023088	41	2014558
PC0978	81060	145991	2072921	53	2061516
PC0981	82775	164098	2024867	43	2013111
PC1044	75385	205944	2048906	45	2033012
PC1119	58942	157878	2019794	57	2009416
PC1140	86899	154159	2030616	45	2012901
PC1147	105852	535737	2033513	27	2027178
PC1186	90943	165258	2030890	38	2018606
PC1187	88543	163771	2028773	44	2016368
PC1189	92524	221152	2028746	39	2018464
PC1194	88979	164071	2025472	37	2014449
PC1206	82755	157126	2024277	40	2013945
PC1208	79515	155492	2065500	46	2052358
PC1209	81154	155949	2071027	44	2060651
PC1210	90761	165386	2062069	40	2054430
PC1227	86434	165390	2024726	38	2013882
PC1228	92756	206074	2037699	36	2025085
PC1243	81177	116902	2025371	47	2013516
PC1251	90943	165377	2022769	35	2015139
PC1258	81869	313427	2023296	35	2013573
PC1261	93173	297685	2032035	28	2024499
PC1310	106782	343249	2072549	33	2063650
PC1321	84919	132352	2048690	44	2032559
PC1324	86542	157366	2027499	37	2013642
PC1330	86527	162286	2024372	38	2015339
PC1331	82762	165390	2025990	41	2014816
PC1332	82762	165390	2026458	40	2014367
PC1346	81869	187029	2033847	37	2025110
PC1365	89438	245677	2050030	36	2032244
PC1373	86323	165387	2073681	48	2061115
PC1379	82762	157232	2061062	41	2048806
PC1448	82899	155492	2026618	42	2015697
PC1482	69259	128065	2048082	51	2018552
PC1501	93183	343249	2032372	32	2027059
PC1533	94107	165390	2025494	36	2015134
